# Supplementary material for: Structural basis of properties, mechanisms, and channelopathy of cyclic nucleotide-gated channels
Source: Channels (Austin). 2023 Oct 31;17(1):2273165. doi: 10.1080/19336950.2023.2273165 (PMC10761061; doi:10.1080/19336950.2023.2273165)
Supplement: Supplemental Material [file KCHL_A_2273165_SM2554.zip]

Archive with 3 entries (2 files):
- Supplementary files/
- Supplementary files/Supplemental_Online_Material.docx
- Supplementary files/Supplementary_movie_1_2.mov
